# Supplementary material for: Long-Term Monitoring of the Antibody Response to a SARS-CoV-2 Infection
Source: Diagnostics (Basel). 2021 Oct 16;11(10):1915. doi: 10.3390/diagnostics11101915 (PMC8534661; doi:10.3390/diagnostics11101915)
Supplement: Supplementary file 1 [file diagnostics-11-01915-s001.zip]

Archive with 1 entries (1 files):
- diagnostics-1364312-supplementary.pdf
